# Supplementary material for: E3 SUMO ligase SIZ1 splicing variants localize and function according to external conditions
Source: Plant Physiol. 2024 Mar 18;195(2):1601–23. doi: 10.1093/plphys/kiae108 (PMC11142376; doi:10.1093/plphys/kiae108)
Supplement: kiae108_Supplementary_Data [file kiae108_supplementary_data.zip]

Archive with 2 entries (2 files):
- kiae108_Supplementary_Data.pdf
- pp.01987.2023-s03.pdf
